# Supplementary material for: ITGA2 Gene Polymorphism Is Associated with Type 2 Diabetes Mellitus in the Kazakhstan Population
Source: Medicina (Kaunas). 2022 Oct 9;58(10):1416. doi: 10.3390/medicina58101416 (PMC9606878; doi:10.3390/medicina58101416)
Supplement: Supplementary file 1 [file medicina-58-01416-s001.zip]

Archive with 1 entries (1 files):
- medicina-1847744-supplementary.xlsx
