# Supplementary material for: ITGA2 Gene Polymorphism Is Associated with Type 2 Diabetes Mellitus in the Kazakhstan Population
Source: Medicina (Kaunas). 2022 Oct 9;58(10):1416. doi: 10.3390/medicina58101416 (PMC9606878; doi:10.3390/medicina58101416)
Supplement: Supplementary file 1 [file medicina-58-01416-s001.zip › medicina-1847744-supplementary.xlsx]

## Sheet: Table S1. Sample base
id	Sex	Ethnic group	Age	Age of onset	Disease duration, years	Weight, kg	Height, cm	BMI	Blood sugar, mM	Smoking, cigarettes per day	Alcohol consumption	Relatives with diabetes	Family history of diabetes	Status	DR stage	DME	VEGF -2549 I/D	RAGE -374T/A (rs1800624)	RAGE -429T/C (rs1800625)	ITGA2 BglII	TCF7L2 (rs7903146)
DR1	female	Kazakh	78	64	14	75	168	26.5	11	no	no	no	no	Retinopathy	NPDR	no	I/D	A/A	A/A	B/B	T/C
DR2	male	Kazakh	56	46	10	75	178	23.6	7.1	no	no	no	no	Retinopathy	PDR	DME	D/D	T/A	A/A	A/A	C/C
DR3	male	Russian	61	39	22	82	172	28.3	14	20	on holidays	no	no	Retinopathy	NPDR	no	I/I	T/A	A/A	A/B	C/C
DR4	female	Kazakh	54	39	15	70	165	25.7	12.7	no	no	no	no	Retinopathy	NPDR	no	I/D	A/A	A/G	A/A	T/C
DR5	female	Kazakh	70	60	10	63	162	24	10	no	no	Son	yes	Retinopathy	NPDR	no	I/D	T/A	A/A	A/A	C/C
DR6	male	Uighur	55	49	6	74	170	25.6	8.6	no	no	no	no	Retinopathy	PDR	no	I/D	T/A	A/A	A/A	T/C
DR7	male	Uighur	58	39	19	80	170	27.6	11.3	no	no	Sister	yes	Retinopathy	NPDR	no	I/I	A/A	A/A	B/B	T/T
DR8	male	Kazakh	34	12	22	67	172	22.64	12	10	on holidays	no	no	Retinopathy	PDR	no	I/I	A/A	A/G	A/B	T/C
DR9	male	Kurd	58	38	20	80	175	26.1	13	no	no	Mother	yes	Retinopathy	PPDR	no	I/D	T/A	A/A	B/B	T/C
DR10	female	Russian	70	50	20	86	164	31.9	10.8	no	no	no	no	Retinopathy	NPDR	no	I/D	T/A	A/A	A/A	C/C
DR11	male	Kazakh	54	49	5	110	180	33.9	9	no	no	Father	yes	Retinopathy	PDR	DME	I/I	A/A	A/A	A/B	T/C
DR12	male	Uighur	58	43	15	94	174	31	6.2	no	no	Mother, Brother	yes	Retinopathy	PPDR	no	D/D	A/A	A/A	A/B	T/C
DR13	male	Kazakh	65	58	7	62	160	24.2	7.4	no	no	no	no	Retinopathy	PDR	no	D/D	T/A	A/A	A/A	C/C
DR14	female	Kazakh	55	47	8	74	160	28.9	5.8	no	no	no	no	Retinopathy	NPDR	no	I/I	T/A	A/A	A/A	T/C
DR15	female	Kazakh	69	56	13	80	153	34.1	10.6	no	no	no	no	Retinopathy	NPDR	no	D/D	T/A	A/A	A/A	C/C
DR16	male	Kazakh	59	52	7	86	170	29.7	6.7	no	no	Brother	yes	Retinopathy	PPDR	no	D/D	T/T	A/A	B/B	C/C
DR17	female	Uighur	81	80	1	72	165	26.4	7	no	no	no	no	Retinopathy	PPDR	no	I/I	A/A	A/G	A/B	C/C
DR18	male	Uighur	55	52	3	70	170	24.2	7.8	5	on holidays	no	no	Retinopathy	PPDR	no	D/D	T/A	A/A	A/A	C/C
DR19	female	Kazakh	61	44	17	90	165	33	8.9	no	no	Sister	yes	Retinopathy	PPDR	no	D/D	A/A	A/G	A/B	T/C
DR20	female	Kazakh	44	43	0.17	70	160	27.3	10.2	no	no	no	no	Retinopathy	NPDR	no	I/I	A/A	A/G	A/B	T/C
DR21	female	Uighur	67	59	8	78	165	28.6	13	no	no	Brother	yes	Retinopathy	PPDR	no	D/D	T/A	A/A	A/B	C/C
DR22	male	Kazakh	48	34	14	83	164	30.8	12.5	no	no	no	no	Retinopathy	PPDR	no	I/D	A/A	A/A	A/A	T/C
DR23	female	Russian	60	50	10	78	165	28.6	12.3	no	no	Mother, Sister	yes	Retinopathy	NPDR	no	I/I	T/A	A/G	A/B	C/C
DR24	female	Uighur	57	52	5	75	155	31.2	17.4	no	no	no	no	Retinopathy	PPDR	no	I/I	A/A	A/A	A/B	C/C
DR25	male	Kazakh	59	32	27	68	168	24	8.5	no	no	Mother	yes	Retinopathy	PDR	no	I/D	A/A	A/A	B/B	T/C
DR26	female	Uighur	61	43	18	85	175	27.7	12.3	no	no	no	no	Retinopathy	PDR	DME	I/D	A/A	A/G	A/A	C/C
DR27	female	Kazakh	70	56	14	95	158	38.1	5.1	no	no	Brother	yes	Retinopathy	NPDR	no	D/D	A/A	A/A	A/A	C/C
DR28	female	Uighur	58	47	11	57	159	22.5	20.5	no	no	Sisters	yes	Retinopathy	PPDR	no	D/D	T/A	A/A	A/A	T/C
DR29	female	Kazakh	27	18	9	60	153	25.6	7.8	no	no	no	no	Retinopathy	PPDR	no	I/D	T/A	A/A	A/A	C/C
DR30	female	Russian	51	41	10	49	159	19.4	14.2	no	on holidays	no	no	Retinopathy	PPDR	no	I/D	T/A	A/A	A/A	T/C
DR31	female	Russian	64	40	24	69	158	27.64	8	no	no	Mother	yes	Retinopathy	PDR	DME	I/D	T/T	A/A	A/B	T/C
DR32	female	Kazakh	58	43	15	63	158	25.2	8.8	no	on holidays	Mother	yes	Retinopathy	PPDR	DME	I/I	T/A	A/A	A/B	T/T
DR33	female	Kazakh	67	63	4	70	168	24.8	7.6	no	no	Mother	yes	Retinopathy	NPDR	no	D/D	T/A	A/A	A/A	T/C
DR34	female	Kazakh	59	38	21	55	149	24.8	5.6	no	no	no	no	Retinopathy	PDR	no	I/D	A/A	A/G	A/B	T/C
DR35	female	Russian	70	65	5	78	160	30.5	15.5	no	no	no	no	Retinopathy	PPDR	no	I/D	A/A	A/A	A/B	T/C
DR36	female	Kazakh	84	83	1	94	165	34.5	6.3	no	no	no	no	Retinopathy	PPDR	no	I/D	A/A	A/A	A/A	C/C
DR37	female	Kazakh	58	48	10	86	153	36.7	8.1	no	no	Mother, Sister	yes	Retinopathy	NPDR	no	D/D	A/A	A/A	A/A	C/C
DR38	male	Kazakh	67	49	18	84	165	30.9	6.3	no	no	no	no	Retinopathy	PPDR	no	D/D	T/A	A/A	A/B	C/C
DR39	female	Kazakh	48	32	16	71	160	27.7	7	no	no	Mother	yes	Retinopathy	PPDR	no	I/D	A/A	A/A	A/A	T/C
DR40	female	Uighur	52	50	2	70	159	27.7	7.8	no	no	no	no	Retinopathy	NPDR	no	D/D	T/A	A/A	A/A	T/C
DR41	male	Kazakh	51	39	12	72	173	24.1	20	no	no	no	no	Retinopathy	PPDR	no	D/D	A/A	A/A	A/A	T/T
DR42	male	Russian	53	45	8	106	176	34.2	17	no	no	Mother, Father	yes	Retinopathy	PPDR	no	I/I	T/T	A/A	A/B	C/C
DR43	female	Turk	64	50	14	50	158	20.3	12	no	no	no	no	Retinopathy	PPDR	no	I/D	A/A	A/A	A/B	C/C
DR44	female	Russian	63	47	16	94	158	37.7	8.7	no	no	no	no	Retinopathy	PPDR	DME	I/D	T/A	A/A	A/B	C/C
DR45	female	Kazakh	58	47	11	94	153	40.2	13.8	no	no	no	no	Retinopathy	PDR	no	D/D	T/A	A/A	A/A	T/C
DR46	female	Udmurt	74	62	12	65	150	28.9	8	no	no	no	no	Retinopathy	NPDR	no	I/D	T/A	A/A	A/B	T/C
DR47	female	Kazakh	48	33	15	108	162	41.2	17	no	no	Brother	yes	Retinopathy	NPDR	DME	D/D	A/A	A/G	A/B	C/C
DR48	male	Kazakh	51	35	16	80	172	27	18	7	on holidays	Mother	yes	Retinopathy	PDR	no	I/D	A/A	A/A	A/A	C/C
DR49	male	Kazakh	53	34	19	78	168	27.6	8	10	on holidays	Mother, Brother	yes	Retinopathy	PDR	no	I/D	T/A	A/A	A/A	T/C
DR50	male	Kazakh	75	52	23	65	165	23.9	13	no	no	no	no	Retinopathy	NPDR	DME	I/D	T/A	A/A	A/B	C/C
DR51	male	Kazakh	76	60	16	68	159	26.9	9.6	no	no	no	no	Retinopathy	PPDR	no	I/D	A/A	A/A	A/A	C/C
DR52	female	Kazakh	65	50	15	79	159	31	11	no	no	no	no	Retinopathy	PPDR	no	I/D	T/A	A/A	A/B	C/C
DR53	female	Uighur	41	38	3	68	159	27	5.8	no	on holidays	no	no	Retinopathy	NPDR	no	D/D	T/A	A/A	A/B	C/C
DR54	female	Russian	69	54	15	80	163	30.1	6.3	no	no	no	no	Retinopathy	NPDR	DME	D/D	T/T	A/A	A/A	T/C
DR55	female	Kazakh	64	49	15	63	170	21.8	7.8	no	no	no	no	Retinopathy	PDR	no	I/D	T/A	A/G	A/A	T/C
DR56	male	Korean	69	60	9	75	169	26.3	6.8	no	no	Brother	yes	Retinopathy	NPDR	no	I/D	A/A	A/A	A/A	C/C
DR57	female	Russian	72	51	21	85	168	30.1	9	no	no	no	no	Retinopathy	PPDR	no	D/D	T/A	A/A	A/B	C/C
DR58	male	Kazakh	62	48	14	95	175	31	10	20	on holidays	Mother	yes	Retinopathy	NPDR	no	I/D	T/A	A/A	A/A	C/C
DR59	female	Kazakh	56	43	13	75	168	26.6	7.4	no	no	Mother	yes	Retinopathy	NPDR	DME	I/D	T/A	A/A	A/B	C/C
DR60	female	Kazakh	45	30	15	65	170	22.5	7.8	no	no	Sister	yes	Retinopathy	NPDR	no	I/D	A/A	A/A	A/A	C/C
DR61	male	Kazakh	60	59	0.5	110	182	33.2	6.5	no	no	Sister	yes	Retinopathy	PDR	no	I/D	T/A	A/A	B/B	C/C
DR62	female	Uighur	67	49	18	85	167	30.5	5.6	no	no	Mother, Brother	yes	Retinopathy	NPDR	no	D/D	A/A	A/G	A/A	C/C
DR63	male	Kazakh	48	42	6	87	170	30.1	6.8	no	no	Mother	yes	Retinopathy	NPDR	no	D/D	A/A	A/G	A/A	C/C
DR64	female	Kazakh	68	61	7	75	166	27.2	7	no	no	no	no	Retinopathy	NPDR	no	I/D	T/A	A/G	A/A	C/C
DR65	female	Kazakh	80	63	17	78	170	27	5	no	no	no	no	Retinopathy	PPDR	DME	I/D	T/A	A/G	A/B	C/C
DR66	male	Kazakh	77	71	6	81	180	25	9	no	no	no	no	Retinopathy	PPDR	no	D/D	A/A	A/A	A/A	T/C
DR67	female	Kazakh	52	40	12	64	164	23.8	14.6	12	no	Brother	yes	Retinopathy	PPDR	no	I/D	T/A	A/A	A/B	C/C
DR68	female	Kazakh	72	61	11	78	158	31.2	10.5	no	no	Doughter	yes	Retinopathy	NPDR	no	I/D	A/A	A/A	A/B	C/C
DR69	female	Kazakh	61	31	30	60	152	26	6.8	no	no	Mother, 6 Sisters	yes	Retinopathy	NPDR	no	I/I	A/A	A/A	A/A	C/C
DR70	female	Kazakh	52	44	8	65	168	23	7.2	no	no	Mother	yes	Retinopathy	NPDR	no	I/D	A/A	G/G	A/A	C/C
DR71	female	Kazakh	56	49	7	87	155	36.2	10	no	on holidays	Mother, Sister, Brother	yes	Retinopathy	PPDR	no	I/D	A/A	A/A	B/B	C/C
DR72	female	Kazakh	59	37	22	70	168	24.8	15	no	on holidays	Mother, Brother	yes	Retinopathy	NPDR	no	I/D	T/A	A/A	A/B	C/C
DR73	female	Uighur	55	52	3	74	163	27.9	7.2	no	no	Mother, Brothers	yes	Retinopathy	PPDR	no	D/D	T/T	A/A	A/A	C/C
DR74	female	Kazakh	50	37	13	61	159	24.1	21	no	no	no	no	Retinopathy	PPDR	no	I/D	A/A	A/A	A/B	C/C
DR75	female	Uzbek	73	67	6	68	168	24.1	15.2	no	no	no	no	Retinopathy	PPDR	DME	I/I	T/A	A/A	A/A	T/C
DR76	male	Kazakh	60	44	16	102	172	34.5	6.6	no	no	Mother	yes	Retinopathy	PPDR	no	I/D	T/A	A/A	B/B	T/C
DR77	female	Kazakh	71	66	5	95	168	33.7	9.2	no	no	no	no	Retinopathy	PPDR	no	I/D	A/A	A/A	A/A	C/C
DR78	female	Kazakh	61	51	10	69	165	25.3	6.8	no	no	no	no	Retinopathy	NPDR	no	I/D	A/A	A/G	A/A	C/C
DR79	male	Kazakh	63	42	21	88	169	30.8	6.3	no	no	no	no	Retinopathy	PDR	no	D/D	T/A	A/G	A/A	C/C
DR80	male	Kazakh	40	20	20	75	170	26	8.9	no	no	Mother, Brother	yes	Retinopathy	PPDR	no	I/D	T/A	A/A	A/A	C/C
DR81	male	Russian	58	45	13	80	175	26.1	9.6	no	no	no	no	Retinopathy	PPDR	no	D/D	A/A	A/G	A/A	C/C
DR82	male	Uighur	61	39	22	98	175	32	15	no	no	no	no	Retinopathy	NPDR	no	D/D	T/A	A/G	B/B	C/C
DR83	female	Kazakh	62	43	19	68	159	23.8	6.8	no	no	Mother	yes	Retinopathy	NPDR	no	I/D	T/A	A/A	A/A	C/C
DR84	male	Kazakh	58	56	2	92	186	26.6	6.3	20	on holidays	no	no	Retinopathy	PPDR	DME	D/D	A/A	A/A	A/A	T/C
DR85	female	Russian	72	62	10	75	163	28.2	9.6	no	no	no	no	Retinopathy	NPDR	no	D/D	A/A	A/A	B/B	C/C
DR86	female	Uighur	51	46	5	68	162	25.9	9.2	no	no	no	no	Retinopathy	PPDR	no	D/D	T/A	A/A	A/A	T/C
DR87	female	Karakalpak	43	33	10	67	166	24.3	14	no	no	Mother	yes	Retinopathy	PPDR	no	D/D	A/A	A/A	A/B	C/C
DR88	male	Kazakh	54	43	11	102	176	32.9	10.2	no	on holidays	Mother	yes	Retinopathy	PDR	DME	I/I	A/A	A/A	A/B	T/C
DR89	male	Kazakh	55	36	19	70	165	27.5	7.8	no	no	no	no	Retinopathy	NPDR	DME	D/D	A/A	A/A	A/A	T/C
DR90	female	Russian	73	60	13	70	169	27.7	4.51	no	no	Mother	yes	Retinopathy	PDR	DME	I/I	A/A	A/A	A/A	T/C
DR91	male	Kazakh	75	54	21	72	171	24.6	7.4	no	no	no	no	Retinopathy	NPDR	no	D/D	A/A	A/A	A/A	T/T
DR92	female	Russian	85	67	18	60	155	25	6.2	no	no	Son	yes	Retinopathy	PDR	no	I/D	T/A	A/A	A/A	C/C
DR93	female	Kazakh	60	55	5	85	169	29.8	9.4	no	no	Mother	yes	Retinopathy	PDR	DME	I/D	T/A	A/A	A/B	T/C
DR94	female	Kazakh	53	42	11	72	155	30	10.6	no	no	Mother, Brother	yes	Retinopathy	PDR	DME	D/D	A/A	A/A	A/B	T/C
DM1	female	Russian	28	24	4	63	152	27.2	14	no	no	no	no	DM	no		I/D	T/A	A/A	A/A	T/T
DM2	male	Kazakh	66	65	1	74	170	25.6	8.1	20	no	no	no	DM	no		I/D	A/A	A/A	A/A	C/C
DM3	female	Azerbaijani	67	57	10	65	155	27	18	no	no	no	no	DM	no		I/I	T/A	A/A	A/A	C/C
DM4	male	Kazakh	61	56	5	69	170	23.8	12	no	no	Brother	yes	DM	no		D/D	A/A	A/A	A/A	C/C
DM5	male	Kazakh	65	46	19	75	170	25.9	8.5	no	no	Brother	yes	DM	no		D/D	A/A	A/A	A/A	T/C
DM6	male	Uighur	67	57	10	70	172	23.6	11.4	no	no	no	no	DM	no		I/D	A/A	A/A	A/B	C/C
DM7	male	Uighur	51	45	6	88	182	26.5	12	no	no	Sister	yes	DM	no		I/D	T/A	A/A	A/A	T/C
DM8	male	Russian	61	46	15	110	169	38.5	11.2	no	no	Mother	yes	DM	no		I/D	T/T	A/A	A/B	C/C
DM9	male	Uighur	63	61	2	74	166	26.8	10.2	no	no	no	no	DM	no		D/D	A/A	A/A	A/A	C/C
DM10	female	Kazakh	60	51	9	63	159	24.9	5.6	no	no	no	no	DM	no		I/D	T/A	A/A	A/A	C/C
DM11	male	Kazakh	42	30	12	85	172	28.7	8.9	no	no	no	no	DM	no		I/I	A/A	A/A	A/B	T/C
DM12	female	Azerbaijani	49	47	2	125	160	48.8	12	no	no	Mother	yes	DM	no		I/D	T/A	A/A	A/A	T/T
DM13	female	Kazakh	53	31	22	70	170	24.22	12	no	no	Mother, Sister	yes	DM	no		D/D	A/A	A/A	A/A	C/C
DM14	male	Korean	82	77	5	67	166	24.3	5.8	no	no	no	no	DM	no		I/D	A/A	A/A	A/A	C/C
DM15	female	Kazakh	51	41	10	82	158	32.8	10	no	no	Brother	yes	DM	no		D/D	T/A	A/A	A/B	C/C
DM16	female	Kazakh	57	39	18	101	184	29.8	9.5	no	no	no	no	DM	no		I/D	A/A	A/A	A/B	T/C
DM17	male	Uighur	42	41	0.08	60	172	20.2	14	10	no	no	no	DM	no		D/D	T/A	A/A	A/A	T/C
DM18	female	Kazakh	53	52	0.42	50	160	19.5	14	no	no	no	no	DM	no		I/D	A/A	A/A	A/A	C/C
DM19	female	Kazakh	68	67	0.08	95	162	36.1	12.4	no	no	no	no	DM	no		I/I	A/A	A/G	A/B	C/C
DM20	female	Kazakh	64	59	5	57	160	22.2	7.1	no	no	no	no	DM	no		I/D	A/A	A/A	A/A	C/C
DM21	male	Kazakh	55	48	7	70	162	26.6	8.6	no	no	no	no	DM	no		I/D	A/A	A/G	A/B	C/C
DM22	female	Kazakh	61	58	3	46	156	18.9	10.2	no	no	no	no	DM	no		I/D	A/A	A/A	A/A	C/C
DM23	female	Kazakh	60	50	10	65	160	25.3	6.7	no	no	Brother	yes	DM	no		I/I	A/A	A/G	A/B	T/C
DM24	female	Kazakh	51	50	1	68	170	23.5	5.6	no	no	Father	yes	DM	no		I/I	A/A	A/A	A/A	C/C
DM25	male	Uighur	66	61	5	91	181	27.7	8.3	no	no	Mother, Brother	yes	DM	no		D/D	A/A	A/G	A/A	T/C
DM26	male	Kazakh	54	52	2	74	167	26.5	10.2	5	on holidays	no	no	DM	no		I/D	T/A	A/A	A/B	T/C
DM27	male	Kazakh	46	45	0.08	110	165	40.4	12.7	15	no	no	no	DM	no		D/D	T/A	A/A	A/B	C/C
DM28	male	Kazakh	49	48	0.08	85	188	24	12.4	3	no	no	no	DM	no		I/D	A/A	A/A	A/B	T/T
DM29	male	Kazakh	67	58	9	83	183	24.7	9.2	no	no	no	no	DM	no		D/D	T/A	A/A	A/A	C/C
DM30	male	Russian	35	33	2	104	175	33.9	14	no	no	Mother, Father	yes	DM	no		D/D	A/A	A/A	A/A	T/T
DM31	female	Kazakh	60	52	8	83	168	29.4	13	no	no	Sister	yes	DM	no		I/D	T/A	A/A	A/A	C/C
DM32	female	Kazakh	48	40	8	73	160	28.5	7.5	no	no	no	no	DM	no		I/D	T/A	A/A	A/A	T/C
DM33	male	Kazakh	66	56	10	65	170	22.4	12.5	10	no	no	no	DM	no		D/D	T/A	A/A	A/B	T/C
DM34	female	Russian	74	59	15	67	156	27.5	6.9	no	no	Mother, Brother	yes	DM	no		I/D	A/A	A/A	A/A	C/C
DM35	male	Kazakh	51	49	2	52	162	19.8	20.2	20	on holidays	Sister	yes	DM	no		D/D	T/A	A/A	A/B	C/C
DM36	female	Uighur	58	56	2	61	155	25.3	15.3	no	no	Mother	yes	DM	no		D/D	A/A	A/G	A/B	T/C
DM37	female	Kazakh	67	66	0.17	55	170	19	5.6	no	no	no	no	DM	no		I/D	A/A	A/A	A/A	C/C
DM38	male	Kazakh	51	49	2	45	165	16.5	5.8	no	no	Mother	yes	DM	no		I/I	T/A	A/G	B/B	T/C
DM39	male	Kazakh	65	60	5	89	165	32.6	12.5	no	no	no	no	DM	no		I/D	A/A	A/A	A/A	T/C
DM40	male	Uighur	82	77	5	83	170	28.7	10.2	no	no	no	no	DM	no		D/D	A/A	A/G	A/B	C/C
DM41	female	Kazakh	52	41	11	102	156	41.9	10.2	no	no	no	no	DM	no		D/D	T/A	A/A	B/B	C/C
DM42	male	Kazakh	70	55	15	68	170	23.5	12	no	no	Mother	yes	DM	no		D/D	A/A	A/A	A/A	C/C
DM43	female	Kazakh	76	75	0.17	67	163	25.2	6.3	no	no	no	no	DM	no		I/D	T/T	A/A	A/A	C/C
DM44	male	Kazakh	65	55	10	84	163	31.62	8.4	no	on holidays	Sister	yes	DM	no		D/D	T/A	A/A	A/B	C/C
DM45	male	Kazakh	53	52	0.17	76	165	27.92	9.6	10	on holidays	no	no	DM	no		D/D	A/A	A/G	A/A	C/C
DM46	male	Kazakh	58	51	7	63	172	21.3	9	>20	on holidays	no	no	DM	no		I/D	T/A	A/G	A/B	T/C
DM47	female	Kazakh	61	43	18	80	165	29.38	10.2	no	no	no	no	DM	no		D/D	A/A	A/A	A/A	C/C
DM48	female	Uighur	57	53	4	90	162	34.29	4.2	no	no	Mother, Sister	yes	DM	no		I/I	T/A	A/A	A/A	C/C
DM49	female	Uighur	51	40	11	75	162	28.58	9.6	5	on holidays	no	no	DM	no		I/D	A/A	A/A	A/A	C/C
DM50	female	Kazakh	62	60	2	65	168	23.03	12.3	no	no	no	no	DM	no		D/D	A/A	A/A	A/A	T/C
DM51	female	Kazakh	57	49	8	85	157	34.48	7.9	no	on holidays	Father	yes	DM	no		D/D	A/A	A/A	A/B	C/C
DM52	male	Kazakh	65	54	11	85	175	27.76	6.2	20	no	no	no	DM	no		I/D	A/A	A/A	A/A	T/C
DM53	female	Kazakh	54	43	11	90	165	33.06	11.9	no	no	Mother	yes	DM	no		D/D	T/A	A/A	A/A	T/C
DM54	male	Kazakh	45	43	2	72	170	24.91	6.9	20	on holidays	no	no	DM	no		I/I	T/A	A/A	A/A	C/C
DM55	female	Kazakh	64	47	17	57	157	23.12	15	no	no	Mother	yes	DM	no		D/D	A/A	A/A	A/B	T/C
DM56	female	Russian	46	39	7	53.5	162	20.2	8.4	no	no	Brother	yes	DM	no		I/I	T/T	A/A	A/A	T/C
DM57	female	Russian	63	62	1	87	163	32.74	14.4	10	on holidays	Mother	yes	DM	no		D/D	T/A	A/A	A/A	T/C
DM58	female	Kazakh	57	52	5	80	175	26.12	8.6	no	no	Mother, Father	yes	DM	no		D/D	A/A	A/A	A/A	C/C
DM59	male	Kazakh	58	38	20	80	175	26.12	7.5	no	no	Brother	yes	DM	no		I/I	A/A	A/G	A/B	C/C
DM60	female	Kazakh	61	50	11	70	158	30.04	8.1	no	no	Mother, Sister	yes	DM	no		D/D	A/A	A/A	A/B	C/C
DM61	female	Kazakh	55	52	3	70	155	29.14	9	no	no	no	no	DM	no		D/D	A/A	A/A	A/B	T/C
DM62	male	Kazakh	48	31	17	72	165	26.45	10.1	20	on holidays	no	no	DM	no		I/D	T/A	A/A	A/A	C/C
DM63	male	Kazakh	67	46	21	80	180	24.69	6.9	no	no	no	no	DM	no		I/D	A/A	A/A	A/B	C/C
DM64	male	Kazakh	60	50	10	85	170	29.41	6.7	no	no	Sister	yes	DM	no		I/D	T/A	A/A	A/B	C/C
DM65	male	Kazakh	55	50	5	96	170	33.22	11	no	no	Mother	yes	DM	no		I/D	A/A	A/G	A/A	C/C
DM66	male	Kazakh	49	48	1	96	175	31.35	7.9	no	no	Mother, Brother	yes	DM	no		D/D	A/A	A/A	A/A	T/C
DM67	male	Chinese	64	54	10	65	172	21.97	11.2	5	on holidays	no	no	DM	no		D/D	A/A	A/A	A/B	C/C
DM68	male	Kazakh	42	29	13	108	189	30.23	9.2	no	no	no	no	DM	no		D/D	T/T	A/A	A/B	T/C
DM69	female	Kazakh	73	63	10	71	150	31.56	8.2	no	no	Mother	yes	DM	no		I/D	A/A	A/A	A/B	C/C
DM70	female	Kurd	63	52	11	67	168	23.74	10	no	no	Sister	yes	DM	no		D/D	T/A	A/A	A/A	T/T
DM71	female	Kazakh	63	28	35	73	164	27.14	7	no	no	Son, Doughter	yes	DM	no		I/D	A/A	A/A	A/A	T/C
DM72	female	Kurd	56	49	7	79	150	35.11	20	no	no	Sister	yes	DM	no		D/D	T/A	A/A	A/A	T/C
DM73	female	Kazakh	64	56	8	81	167	29.04	8.4	no	no	Mother	yes	DM	no		I/D	A/A	A/G	A/A	T/C
DM74	female	Kazakh	65	61	4	70	157	28.4	7.1	no	no	no	no	DM	no		I/D	T/A	A/G	A/B	C/C
DM75	female	Kazakh	58	42	16	81	156	33.28	9.5	no	no	no	no	DM	no		I/I	T/A	A/A	A/B	T/C
DM76	female	Kazakh	63	50	13	98	153	39.26	11.1	no	no	Father, Brother	yes	DM	no		I/D	T/A	A/G	A/A	C/C
DM77	female	Uighur	69	54	15	80	164	29.74	8.3	no	no	no	no	DM	no		D/D	A/A	A/A	B/B	C/C
DM78	female	Uighur	74	64	10	64	158	25.64	7.5	no	no	no	no	DM	no		I/D	A/A	A/G	A/B	T/C
DM79	female	Russian	75	58	17	88	150	39.11	8	no	no	Sister	yes	DM	no		I/D	A/A	A/G	A/A	C/C
DM80	female	Uighur	53	52	0.83	78	158	31.24	7.5	no	no	no	no	DM	no		D/D	T/A	A/A	A/A	C/C
DM81	female	Russian	67	41	26	94	168	33.3	16	no	no	no	no	DM	no		D/D	T/A	A/A	A/A	T/C
DM82	female	Kazakh	73	53	20	95	160	37.11	11	no	no	Mother	yes	DM	no		I/D	A/A	A/A	A/A	T/C
DM83	female	Russian	61	56	5	87	159	34.41	16	no	no	Mother	yes	DM	no		I/I	T/A	A/A	A/A	C/C
DM84	male	Kazakh	73	72	0.25	81	165	29.75	6.8	no	no	no	no	DM	no		I/D	T/A	A/A	A/A	C/C
DM85	female	Kazakh	56	51	5	68	160	26.56	8	no	no	no	no	DM	no		I/D	T/A	A/A	A/B	C/C
DM86	female	Kazakh	53	52	0.83	65	168	23.03	7.1	3	on holidays	Mother	yes	DM	no		I/D	A/A	A/G	A/B	C/C
DM87	female	Kazakh	55	52	3	55	156	22.6	9.1	8	on holidays	no	no	DM	no		I/D	T/T	A/A	A/A	T/C
DM88	male	Kazakh	65	62	3	94	174	31.05	6.8	no	no	no	no	DM	no		D/D	T/A	A/A	A/B	T/C
DM89	male	Korean	78	61	17	65	168	23.03	6.2	no	no	Mother	yes	DM	no		I/D	A/A	A/A	A/B	T/C
DM90	male	Kazakh	70	57	13	75	168	26.57	5.8	no	no	no	no	DM	no		I/I	T/A	A/A	A/B	T/C
DM91	female	Kazakh	66	53	13	80	158	32.05	8	no	no	no	no	DM	no		D/D	A/A	A/A	A/B	T/C
DM92	female	Russian	57	22	35	72	168	25.51	6.7	no	no	Father	yes	DM	no		D/D	A/A	A/G	A/B	C/C
DM93	female	Uighur	67	60	7	68	159	26.9	9.3	no	no	Mother	yes	DM	no		I/I	A/A	A/A	A/B	T/C
DM94	female	Kazakh	48	38	10	58	165	21.3	6.2	no	no	no	no	DM	no		D/D	A/A	A/A	B/B	T/C
H1	male	Kazakh	56											Healthy			D/D	T/A	A/A	A/A	C/C
H2	male	Kazakh	57											Healthy			I/I	A/A	A/A	B/B	T/C
H3	female	Kazakh	55											Healthy			I/I	T/A	A/A	B/B	C/C
H4	male	Kazakh	50											Healthy			I/D	T/A	A/A	A/A	T/C
H5	male	Kazakh	40											Healthy			I/D	T/A	A/A	A/B	C/C
H6	male	Kazakh	40											Healthy			I/D	A/A	A/A	A/B	C/C
H7	female	Kazakh	51											Healthy			D/D	T/A	A/A	A/B	C/C
H8	male	Kazakh	52											Healthy			I/I	T/A	A/A	A/B	T/C
H9	female	Kazakh	56											Healthy			I/D	A/A	A/A	A/A	C/C
H10	male	Kazakh	52											Healthy			D/D	A/A	A/A	A/B	C/C
H11	female	Kazakh	51											Healthy			D/D	A/A	A/A	A/B	T/C
H12	female	Kazakh	64											Healthy			I/D	A/A	A/A	A/B	C/C
H13	female	Kazakh	52											Healthy			I/D	T/A	A/A	A/B	T/C
H14	male	Kazakh	40											Healthy			D/D	A/A	G/G	A/B	T/C
H15	male	Kazakh	52											Healthy			D/D	A/A	A/G	A/B	C/C
H16	male	Kazakh	57											Healthy			I/D	T/A	A/G	B/B	C/C
H17	female	Kazakh	51											Healthy			D/D	A/A	A/A	A/A	C/C
H18	male	Kazakh	45											Healthy			I/D	A/A	A/A	A/B	C/C
H19	male	Kazakh	42											Healthy			I/I	A/A	A/A	A/B	C/C
H20	male	Kazakh	49											Healthy			D/D	T/A	A/A	A/A	C/C
H21	male	Kazakh	54											Healthy			D/D	A/A	A/G	A/B	C/C
H22	male	Kazakh	65											Healthy			D/D	T/T	A/A	A/B	T/C
H23	male	Kazakh	51											Healthy			I/D	T/A	A/G	A/B	C/C
H24	male	Kazakh	43											Healthy			I/I	A/A	A/A	A/A	C/C
H25	female	Kazakh	58											Healthy			I/D	A/A	A/G	A/A	C/C
H26	male	Kazakh	47											Healthy			D/D	A/A	A/G	B/B	T/C
H27	male	Kazakh	51											Healthy			I/D	A/A	A/A	A/A	C/C
H28	male	Kazakh	47											Healthy			I/D	A/A	G/G	B/B	T/C
H29	female	Kazakh	57											Healthy			D/D	A/A	A/A	A/A	C/C
H30	female	Kazakh	51											Healthy			I/I	A/A	A/A	A/B	C/C
H31	female	Kazakh	50											Healthy			D/D	A/A	A/A	B/B	T/C
H32	male	Kazakh	51											Healthy			I/D	A/A	A/A	B/B	C/C
H33	male	Kazakh	52											Healthy			I/D	A/A	A/A	A/B	C/C
H34	female	Kazakh	51											Healthy			I/D	A/A	A/A	A/B	T/C
H35	male	Kazakh	41											Healthy			D/D	A/A	A/A	A/B	C/C
H36	female	Kazakh	54											Healthy			I/D	T/A	A/A	A/A	C/C
H37	female	Kazakh	55											Healthy			I/D	T/A	A/A	A/B	C/C
H38	female	Kazakh	54											Healthy			D/D	T/A	A/A	A/B	C/C
H39	male	Kazakh	63											Healthy			I/I	A/A	A/A	A/B	T/C
H40	male	Kazakh	59											Healthy			I/I	A/A	A/A	B/B	C/C
H41	male	Kazakh	51											Healthy			I/D	T/A	A/A	A/B	C/C
H42	male	Kazakh	56											Healthy			D/D	T/T	A/A	A/A	T/C
H43	male	Kazakh	42											Healthy			I/D	A/A	A/A	A/B	C/C
H44	female	Kazakh	51											Healthy			D/D	A/A	A/G	A/B	C/C
H45	female	Kazakh	54											Healthy			D/D	A/A	G/G	A/A	C/C
H46	male	Kazakh	44											Healthy			I/D	A/A	A/A	A/A	C/C
H47	female	Kazakh	57											Healthy			D/D	A/A	A/A	A/A	T/C
H48	female	Kazakh	53											Healthy			D/D	T/A	A/A	A/B	C/C
H49	female	Kazakh	57											Healthy			I/D	A/A	A/G	A/B	C/C
H50	female	Kazakh	56											Healthy			D/D	T/A	A/G	A/A	C/C
H51	female	Kazakh	52											Healthy			D/D	A/A	A/A	A/A	T/C
